# Supplementary material for: Comparison of Sublimation 3D Scanning Sprays in Terms of Their Effect on the Resulting 3D Scan, Thickness, and Sublimation Time
Source: Materials (Basel). 2023 Sep 11;16(18):6165. doi: 10.3390/ma16186165 (PMC10533109; doi:10.3390/ma16186165)
Supplement: Supplementary file 1 [file materials-16-06165-s001.zip]

Archive with 2 entries (2 files):
- Video_S1.avi
- Video S2.avi
